# Supplementary material for: Comparing Breast Screening Protocols: Inserting Catch Trials Does Not Improve Sensitivity over Double Screening
Source: PLoS One. 2016 Oct 10;11(10):e0163928. doi: 10.1371/journal.pone.0163928 (PMC5056692; doi:10.1371/journal.pone.0163928)
Supplement: S1 File — (XLSX) [file pone.0163928.s001.xlsx]

## Sheet: Exp.1CT-Observer
Experiment 1
Observer #	Trial Type: 1 = Target; 2 = Distractor; 3 = Catch Trial; 0 = Blank
1	0	0	3	0	0	3	0	3	0	3	3	3	3	3	3	3	3	0	0	0	0	3	3	0	3	3	3	0	0	2	0	3	0	0	3	0	0	0	0	3	0	3	0	0	3	0	0	0	3
2	0	3	0	3	0	3	0	3	0	2	3	1	3	0	0	3	0	3	3	3	3	3	2	3	0	0	0	3	0	3	0	0	3	0	0	0	3	3	3	0	3	0	0	0	2	0	3	0	0
3	0	3	0	0	0	3	0	3	0	3	0	0	3	3	0	0	3	0	3	3	0	3	3	0	3	0	3	0	0	0	0	3	3	3	0	3	0	0	3	0	0	3	1	3	0	3	0	0	0
4	3	0	3	3	0	3	3	3	0	0	2	0	0	3	0	0	0	0	3	0	3	3	3	0	0	3	0	0	0	3	0	3	0	2	0	3	3	3	0	2	3	3	3	3	3	3	3	0	0
5	1	3	3	0	0	0	3	0	0	3	0	0	0	3	0	3	0	3	0	0	3	3	3	3	0	0	3	2	0	0	3	3	3	3	0	3	0	3	0	2	3	0	3	0	3	0	0	3	0
6	0	3	3	3	0	0	3	3	3	0	0	3	3	3	0	0	3	0	3	0	0	3	3	3	3	3	0	2	0	0	3	3	0	0	3	0	3	3	0	0	0	3	0	3	3	0	0	0	0
7	0	3	0	0	3	0	3	3	3	0	0	0	0	0	3	0	3	3	3	1	3	0	3	0	3	3	3	0	3	0	3	3	0	0	3	3	3	0	3	3	0	0	0	3	0	0	0	3	0
8	3	0	0	0	3	3	0	3	3	0	0	3	0	3	3	3	3	3	0	0	3	0	3	3	0	2	0	3	3	3	3	0	3	0	3	3	0	0	3	0	0	2	3	0	3	3	0	0	0
9	0	0	2	0	0	3	0	3	0	3	0	0	0	0	3	0	3	3	3	0	3	3	0	3	0	3	3	0	3	3	3	0	0	0	3	0	3	0	0	3	0	0	3	0	0	0	3	0	0
10	0	0	3	3	3	3	0	0	0	3	2	0	3	3	0	3	3	3	0	0	3	0	0	0	3	3	0	0	3	0	3	0	3	0	3	3	3	3	3	3	3	0	0	0	3	3	0	0	3
11	0	1	0	0	0	0	3	0	3	3	3	3	3	3	0	0	0	3	0	3	3	3	3	0	3	0	0	3	3	3	3	0	0	0	3	3	3	2	3	0	0	3	0	3	0	3	0	0	3
12	3	0	3	0	0	3	2	0	0	3	0	0	0	0	0	3	0	3	0	1	0	0	3	0	0	0	0	0	0	3	3	0	0	3	0	0	3	0	0	3	3	3	3	3	3	0	0	3	3
13	3	3	0	0	3	0	0	0	3	0	0	0	3	0	2	1	0	3	3	0	1	0	0	3	0	3	3	3	0	3	3	0	3	3	0	3	3	3	0	0	0	3	0	0	0	3	3	0	0
Observer #	Observer Response: 0 = Target absent; 1 = Target present
1	0	0	0	0	0	1	0	1	0	0	1	1	1	0	1	1	1	0	0	0	0	0	1	0	0	1	0	0	0	0	0	1	0	0	1	0	0	0	0	0	0	1	0	0	1	0	0	0	0
2	0	1	0	1	0	0	0	1	0	0	1	1	1	0	0	1	0	1	1	0	1	1	0	1	0	0	0	1	0	1	0	0	1	0	0	0	1	1	1	0	1	0	0	0	0	0	1	0	0
3	0	0	0	0	0	1	0	1	0	0	0	0	0	1	0	0	0	0	1	1	0	0	0	0	1	0	0	0	0	0	0	0	0	0	0	0	0	0	1	0	0	0	1	1	0	0	0	0	0
4	1	0	0	1	0	0	1	1	0	0	0	0	0	0	0	0	0	0	1	0	1	0	1	0	0	1	0	0	0	0	0	0	0	0	0	1	1	1	0	0	0	1	1	1	1	1	1	0	0
5	1	0	1	0	0	0	1	0	0	1	0	0	0	1	0	0	0	1	0	0	0	0	0	1	0	0	1	0	0	0	1	1	0	0	0	1	0	1	0	0	1	0	1	0	0	0	0	0	0
6	0	1	1	1	0	0	1	1	1	0	0	1	1	1	0	0	1	0	1	0	0	1	1	1	1	1	0	0	0	0	1	1	0	0	0	0	1	1	0	0	0	0	0	1	0	0	0	0	0
7	0	1	0	0	1	0	1	0	1	0	0	0	0	0	0	0	1	1	1	0	1	0	1	0	1	1	1	0	0	0	1	1	0	0	1	0	0	0	0	0	0	0	0	0	0	0	0	0	0
8	1	0	0	0	1	1	0	1	1	0	0	1	0	1	0	1	1	1	0	0	1	0	1	1	0	0	0	1	0	1	1	0	1	0	0	0	0	0	0	0	0	0	1	0	0	0	0	0	0
9	0	0	0	0	0	1	0	1	0	1	0	0	0	0	1	0	0	1	0	0	0	0	0	1	0	1	0	0	1	1	1	0	0	0	1	0	1	0	0	0	0	0	1	0	0	0	1	0	0
10	0	0	0	1	1	1	0	0	0	1	0	0	1	1	0	1	0	1	1	0	0	0	0	0	1	1	0	0	1	0	1	1	1	0	1	1	1	1	0	1	1	0	0	0	1	1	0	0	0
11	0	1	0	0	0	0	0	0	1	1	1	1	1	1	0	0	0	1	0	1	1	1	1	0	0	0	0	1	1	0	1	0	0	0	1	0	1	0	0	0	0	1	0	0	0	1	0	0	1
12	1	0	1	0	0	1	0	0	0	1	0	0	0	0	0	0	0	1	0	1	0	0	1	0	0	0	0	0	0	1	1	0	0	1	0	0	1	0	0	0	1	1	1	1	1	0	0	1	1
13	1	0	0	0	0	0	0	0	1	0	0	0	1	0	0	0	0	1	1	0	1	0	0	0	0	1	1	1	0	1	0	0	1	1	0	0	1	1	0	0	0	1	0	0	0	1	1	0	0
[truncated: 174 more columns]

## Sheet: Exp.1CT-Reviewer
Reviewer 1 Response
Trial type	1	1	1	1	1	1	1	0	1	1	1	1	1	0	1	1	1	1	1	1	1	1	1	1	1	1	1	0	0	1	1	1	1	1	1	1	1	1	1	1	0	0	0	1	1	1	1	1	1
R1-1	1	1	1	1	1	1	1	1	1	1	1	1	1	0	1	1	1	1	1	1	1	1	1	1	1	1	1	0	0	1	1	1	1	1	1	1	1	1	1	1	0	1	0	1	1	1	1	1	1
R1-2	1	1	1	1	1	1	1	1	1	1	1	1	1	0	1	1	1	1	1	1	1	1	1	1	1	1	1	0	0	1	1	1	1	1	1	1	1	1	1	1	0	1	1	1	1	1	1	1	1
R1-3	1	1	1	1	1	1	1	1	1	1	1	1	1	0	1	1	1	1	1	1	1	1	1	1	1	1	1	0	0	1	1	1	1	1	1	1	1	1	1	1	0	1	0	1	1	1	1	1	1
R1-4	1	1	1	1	1	1	1	1	1	1	1	1	1	1	1	1	1	1	1	1	1	1	1	1	1	1	1	0	0	1	1	1	1	1	1	1	1	1	1	1	1	0	0	1	1	1	1	1	1
R1-5	1	1	1	1	1	1	1	1	1	1	1	1	1	1	1	1	1	1	1	1	1	1	1	1	1	1	1	0	0	1	1	1	1	1	1	1	1	1	1	1	0	1	1	1	1	1	1	1	1
R1-6	1	1	1	1	1	1	1	0	1	1	1	1	1	0	1	1	1	1	1	1	1	1	1	1	1	1	1	0	0	1	1	1	1	1	1	1	1	1	1	1	0	0	0	1	1	1	1	1	1
R1-7	1	1	1	1	1	1	1	1	1	1	1	1	1	0	1	1	1	1	1	1	1	1	1	1	1	1	1	0	0	1	1	1	1	1	1	1	1	1	1	1	0	0	0	1	1	1	1	1	1
R1-8	1	1	1	1	1	1	1	1	0	1	1	1	1	0	1	1	1	1	1	1	1	1	1	1	1	1	1	0	0	1	1	1	1	1	1	1	1	1	1	1	0	1	0	0	1	1	1	1	1
R1-9	1	1	1	1	1	1	1	1	1	1	1	1	0	0	1	1	1	1	1	1	1	0	1	1	1	1	0	1	0	1	1	1	0	1	1	1	1	1	1	1	0	1	1	1	1	1	1	0	1
R1-10	1	1	1	1	1	1	0	0	0	1	1	1	1	0	1	1	1	1	1	0	1	0	1	0	0	1	0	0	0	1	1	1	0	1	1	0	1	1	1	0	0	0	0	0	1	1	1	0	1
* Trial type: 1 = Target; 0 = Blank; Reviewer response: 1 = Target present; 0 = Target absent
Reviewer 2 Response
Trial type	0	0	0	0	0
R2-1	0	1	0	0	0
Trial type	0	0	0	0
R2-2	0	0	0	0
Trial type	0	0	0	0	0
R2-3	0	0	0	0	0
Trial type	0	0	0	0	2
R2-4	0	0	1	0	1
Trial type	0	0	0
R2-5	0	0	1
Trial type	0	0	0	0	0	0	0	2
R2-6	1	0	0	0	0	0	0	0
Trial type	0	0	0	0	0	0	2
R2-7	0	0	0	0	0	0	0
Trial type	1	0	0	0	0	0	1	1
R2-8	1	0	0	0	1	1	1	1
Trial type	1	0	1	1	0	1	0	1	1	1	1
R2-9	1	1	1	1	0	1	1	1	1	1	1
Trial type	1	0	1	0	1	1	1	1	1	0	0	1	1	1	0	0	0	1	1	1	1	1	1	2
R2-10	1	1	1	1	1	1	1	1	1	0	0	1	1	1	0	0	0	1	1	1	1	1	1	0
* Trial type: 1 = Target; 0 = Blank; Reviewer response: 1 = Target present; 0 = Target absent
[truncated: 12 more columns]

## Sheet: Exp.1DS-Observer
Experiment 1
Observer #	Trial Type: 1 = Target; 2 = Distractor; 3 = Catch Trial; 0 = Blank
1	0	0	0	0	0	0	0	0	2	0	0	0	0	0	0	0	0	2	0	2	0	0	0	0	0	0	0	0	0	0	1	0	0	0	0	0	0	0	0	2	0	0	0	2	0	0	0	0	0
2	0	0	0	0	0	0	0	0	2	0	0	0	0	0	0	0	0	2	0	2	0	0	0	0	0	0	0	0	0	0	1	0	0	0	0	0	0	0	0	2	0	0	0	2	0	0	0	0	0
3	1	0	0	0	0	0	0	0	0	0	0	0	0	0	1	0	0	0	0	0	0	0	0	0	0	0	0	0	0	0	1	0	0	0	0	0	0	0	0	0	0	0	0	0	0	0	0	0	0
4	1	0	0	0	0	0	0	0	0	0	0	0	0	0	1	0	0	0	0	0	0	0	0	0	0	0	0	0	0	0	1	0	0	0	0	0	0	0	0	0	0	0	0	0	0	0	0	0	0
5	0	0	0	0	0	0	0	0	0	0	0	0	0	0	0	0	0	0	0	0	0	2	0	0	0	0	2	0	0	0	0	0	0	0	0	0	0	0	0	0	0	0	0	0	0	0	0	0	1
6	0	0	0	0	0	0	0	0	0	0	0	0	0	0	0	0	0	0	0	0	0	2	0	0	0	0	2	0	0	0	0	0	0	0	0	0	0	0	0	0	0	0	0	0	0	0	0	0	1
7	0	0	0	0	0	0	0	0	1	0	0	0	0	1	0	0	2	0	0	0	0	0	0	0	0	0	0	0	0	0	0	0	0	0	0	0	0	0	0	0	0	0	0	0	2	0	0	0	0
8	0	0	0	0	0	0	0	0	1	0	0	0	0	1	0	0	2	0	0	0	0	0	0	0	0	0	0	0	0	0	0	0	0	0	0	0	0	0	0	0	0	0	0	0	2	0	0	0	0
9	0	0	0	0	0	0	1	0	0	0	0	0	0	0	0	0	0	0	0	0	0	0	2	0	0	0	0	0	0	0	0	0	0	1	0	0	0	0	0	0	0	0	0	0	0	2	0	0	0
10	0	0	0	0	0	0	1	0	0	0	0	0	0	0	0	0	0	0	0	0	0	0	2	0	0	0	0	0	0	0	0	0	0	1	0	0	0	0	0	0	0	0	0	0	0	2	0	0	0
11	0	0	0	0	0	0	0	0	0	0	0	0	0	0	0	0	0	0	0	0	0	0	1	0	0	0	0	0	0	0	0	0	0	0	2	0	0	2	0	0	0	0	0	0	0	0	0	0	0
12	0	0	0	0	0	0	0	0	0	0	0	0	0	0	0	0	0	0	0	0	0	0	1	0	0	0	0	0	0	0	0	0	0	0	2	0	0	2	0	0	0	0	0	0	0	0	0	0	0
13	0	0	0	0	0	0	0	0	1	0	0	0	0	0	0	0	0	0	0	0	0	2	0	0	0	0	0	0	0	0	0	0	0	0	0	0	0	0	1	0	0	0	0	0	0	0	0	0	0
14	0	0	0	0	0	0	0	0	1	0	0	0	0	0	0	0	0	0	0	0	0	2	0	0	0	0	0	0	0	0	0	0	0	0	0	0	0	0	1	0	0	0	0	0	0	0	0	0	0
Observer #	Observer Response: 0 = Target absent; 1 = Target present
1	0	0	0	0	0	0	0	0	0	0	0	0	0	0	0	0	0	0	0	0	0	0	0	0	0	0	0	0	0	0	0	0	0	0	0	0	0	0	0	0	0	0	1	0	0	0	0	0	0
2	0	0	0	0	0	0	0	0	0	0	0	0	0	0	0	0	0	0	0	0	0	0	0	0	0	0	0	0	0	1	1	0	0	0	0	0	0	0	0	0	0	0	0	0	0	0	0	0	0
3	1	0	0	0	0	0	0	0	0	0	0	0	0	0	0	0	0	0	0	0	0	0	0	0	0	0	0	0	0	0	0	0	0	0	0	0	0	0	0	0	0	0	0	0	0	0	0	0	0
4	1	0	0	0	1	0	0	0	0	0	0	0	0	0	1	0	0	0	0	0	0	0	0	0	0	0	0	0	0	0	0	0	0	0	0	0	0	0	0	0	0	0	0	0	0	0	0	0	0
5	0	0	0	0	0	0	0	0	0	0	0	0	0	0	0	0	0	0	0	0	0	0	0	0	0	0	0	0	0	0	0	0	0	0	0	0	0	0	0	0	0	0	0	0	0	0	0	0	0
6	0	0	0	0	0	0	0	0	0	0	0	0	0	0	0	0	0	0	0	0	0	0	0	0	0	0	0	0	0	0	0	0	0	0	0	0	0	0	0	0	0	0	0	0	0	0	0	0	0
7	0	0	0	0	0	0	0	0	1	0	0	0	0	1	0	0	0	0	0	0	0	0	0	0	0	0	0	0	0	0	0	0	0	0	0	0	0	0	0	0	0	0	0	0	0	0	0	0	0
8	0	0	0	0	0	0	0	0	1	0	0	0	0	1	0	0	0	0	0	0	0	0	0	0	0	0	0	0	0	0	0	0	0	0	0	0	0	0	0	0	0	0	0	0	0	0	0	0	0
9	0	0	0	0	0	0	0	0	0	0	0	0	0	0	0	0	0	0	0	0	0	0	0	0	0	0	0	0	0	0	0	0	0	1	0	0	0	0	0	0	0	0	0	0	0	0	0	0	0
10	0	0	0	0	0	0	0	0	0	0	0	0	0	0	0	0	0	0	0	0	0	0	0	0	0	0	0	1	0	0	0	0	0	1	0	0	0	0	0	0	0	0	0	0	0	0	0	0	0
11	0	0	0	0	0	0	0	0	0	0	0	0	0	0	0	0	0	0	0	0	0	0	1	0	0	0	0	0	0	0	0	0	0	0	0	0	0	0	0	0	0	0	0	0	0	0	0	0	0
12	0	0	0	0	0	0	1	0	0	0	0	0	0	0	0	0	0	0	0	0	0	0	1	0	0	0	0	0	0	0	0	0	0	0	0	0	0	0	0	0	0	0	0	0	0	0	0	0	0
13	0	0	0	0	0	0	0	0	1	0	0	0	0	0	0	0	0	0	0	0	0	0	0	0	0	0	0	0	0	0	0	0	0	0	0	0	0	0	0	0	0	0	0	0	0	0	0	0	0
14	0	0	0	0	0	0	0	0	1	0	0	0	0	0	0	0	0	0	0	0	0	0	0	0	0	0	0	0	0	0	0	0	0	0	0	0	0	0	1	0	0	0	0	0	0	0	0	0	0
[truncated: 174 more columns]

## Sheet: Exp.1DS-Reviewer
Reviewer Response
Trial type	0	1	0	1	1	1	0	0	0	0	1	0	1	0	0	0	1	0	1	1	0	0	1	1
R1	1	0	0	0	0	1	0	0	0	0	1	0	0	1	0	0	1	0	1	1	0	0	1	1
R2	1	1	1	1	1	1	1	0	1	0	1	0	1	0	0	0	1	0	1	1	0	0	1	1
R3	1	1	1	1	1	1	0	0	0	0	1	0	1	0	0	0	1	1	1	1	1	0	1	1
R4	0	1	0	1	1	1	0	0	0	0	1	0	1	0	0	0	1	0	1	1	0	0	1	1
R5	1	1	1	1	1	1	1	1	1	0	1	0	1	0	0	0	1	0	1	1	1	0	1	1
R6	1	1	0	1	1	1	0	0	0	0	1	0	1	0	0	0	1	0	1	1	0	0	1	1
R7	1	1	1	1	1	1	0	0	0	1	1	1	1	0	0	0	1	0	1	1	0	0	1	1
R8	1	1	0	1	1	1	0	0	0	0	1	0	1	0	0	0	1	0	1	1	0	0	1	0
R9	1	1	0	1	1	1	0	0	0	0	1	1	1	1	0	0	1	0	1	1	1	0	1	1
R10	1	1	0	1	1	1	0	1	0	0	1	0	1	0	0	0	1	0	1	1	0	0	1	1
R11	0	1	0	1	1	1	0	0	0	0	1	0	1	0	0	0	1	0	1	1	0	0	1	1
R12	1	1	0	1	1	1	0	0	0	0	1	0	1	0	0	0	1	0	1	1	0	0	1	1
R13	1	1	0	1	1	1	0	0	0	0	1	0	1	0	0	0	1	0	1	1	0	0	1	1
R14	0	1	0	1	1	1	0	0	0	0	1	0	1	0	0	0	1	0	1	1	0	0	1	1
R15	1	1	0	1	1	1	0	0	0	0	1	0	1	0	0	0	1	0	1	1	0	0	1	1
R16	1	1	0	1	1	1	0	1	1	1	1	1	1	0	0	0	1	0	1	1	0	0	1	1
R17	1	1	0	1	1	1	1	0	0	0	1	0	1	0	0	1	0	0	0	0	0	0	1	1
R18	1	1	0	1	1	1	0	1	0	0	1	0	1	1	0	0	1	0	1	1	0	0	1	1
R19	0	1	0	1	1	1	0	0	0	0	1	0	1	0	0	0	1	0	1	1	0	0	1	1
R20	1	1	1	1	1	1	0	0	0	0	1	0	1	0	0	0	0	0	1	1	0	0	1	1
* Trial type: 1 = Target; 0 = Blank; Reviewer response: 1 = Target present; 0 = Target absent

## Sheet: Exp.2CT-Observer
Experiment 2
Observer #	Trial Type: 1 = Target; 2 = Distractor; 3 = Catch Trial; 0 = Blank
1	3	0	3	0	0	3	2	0	0	3	0	0	0	0	0	3	0	3	0	1	0	0	3	0	0	0	0	0	0	3	3	0	0	3	0	0	3	0	0	3	3	3	3	3	3	0	0	3	3
2	0	3	0	3	0	3	0	3	0	2	3	1	3	0	0	3	0	3	3	3	3	3	2	3	0	0	0	3	0	3	0	0	3	0	0	0	3	3	3	0	3	0	0	0	2	0	3	0	0
3	1	3	3	0	0	0	3	0	0	3	0	0	0	3	0	3	0	3	0	0	3	3	3	3	0	0	3	2	0	0	3	3	3	3	0	3	0	3	0	2	3	0	3	0	3	0	0	3	0
4	3	0	3	3	0	3	3	3	0	0	2	0	0	3	0	0	0	0	3	0	3	3	3	0	0	3	0	0	0	3	0	3	0	2	0	3	3	3	0	2	3	3	3	3	3	3	3	0	0
5	0	3	3	3	0	0	3	3	3	0	0	3	3	3	0	0	3	0	3	0	0	3	3	3	3	3	0	2	0	0	3	3	0	0	3	0	3	3	0	0	0	3	0	3	3	0	0	0	0
6	3	3	0	0	3	0	0	0	3	0	0	0	3	0	2	1	0	3	3	0	1	0	0	3	0	3	3	3	0	3	3	0	3	3	0	3	3	3	0	0	0	3	0	0	0	3	3	0	0
7	3	0	0	0	3	3	0	3	3	0	0	3	0	3	3	3	3	3	0	0	3	0	3	3	0	2	0	3	3	3	3	0	3	0	3	3	0	0	3	0	0	2	3	0	3	3	0	0	0
8	0	3	0	0	3	0	3	3	3	0	0	0	0	0	3	0	3	3	3	1	3	0	3	0	3	3	3	0	3	0	3	3	0	0	3	3	3	0	3	3	0	0	0	3	0	0	0	3	0
9	0	3	0	0	0	3	0	3	0	3	0	0	3	3	0	0	3	0	3	3	0	3	3	0	3	0	3	0	0	0	0	3	3	3	0	3	0	0	3	0	0	3	1	3	0	3	0	0	0
10	0	0	3	3	3	3	0	0	0	3	2	0	3	3	0	3	3	3	0	0	3	0	0	0	3	3	0	0	3	0	3	0	3	0	3	3	3	3	3	3	3	0	0	0	3	3	0	0	3
11	0	0	2	0	0	3	0	3	0	3	0	0	0	0	3	0	3	3	3	0	3	3	0	3	0	3	3	0	3	3	3	0	0	0	3	0	3	0	0	3	0	0	3	0	0	0	3	0	0
12	0	0	3	0	0	3	0	3	0	3	3	3	3	3	3	3	3	0	0	0	0	3	3	0	3	3	3	0	0	2	0	3	0	0	3	0	0	0	0	3	0	3	0	0	3	0	0	0	3
13	0	1	0	0	0	0	3	0	3	3	3	3	3	3	0	0	0	3	0	3	3	3	3	0	3	0	0	3	3	3	3	0	0	0	3	3	3	2	3	0	0	3	0	3	0	3	0	0	3
Observer #	Observer Response: 0 = Target absent; 1 = Target present
1	1	1	0	1	1	1	0	0	1	1	0	1	0	0	0	1	1	1	1	0	0	1	0	0	1	1	1	1	0	0	1	1	0	0	0	1	1	1	1	1	1	1	1	1	1	1	0	1	1
2	0	1	0	1	0	0	0	1	0	0	1	1	1	0	0	0	0	1	0	0	1	1	0	1	0	1	0	1	0	0	0	1	1	0	0	0	0	1	0	1	1	0	0	0	1	1	1	0	0
3	1	1	0	1	1	0	1	0	0	0	1	0	0	1	0	1	1	1	0	0	1	1	1	1	0	0	1	0	1	0	1	1	0	0	0	0	0	1	0	0	1	0	1	1	1	1	0	1	1
4	1	1	1	1	0	1	1	1	0	0	0	0	0	1	0	0	0	1	1	0	0	1	0	1	0	1	0	0	0	1	0	1	0	0	0	1	1	1	0	0	1	1	1	1	1	1	1	0	1
5	0	0	0	1	0	0	0	1	1	0	1	1	0	1	0	0	1	0	1	0	0	1	1	1	1	1	0	0	0	0	1	1	0	0	1	0	1	0	0	0	0	1	0	1	1	1	0	0	1
6	1	1	0	0	0	0	0	0	1	0	0	0	0	0	0	1	0	1	1	0	0	0	0	0	0	1	1	0	0	1	1	1	0	1	0	1	1	1	0	0	0	1	0	0	0	1	1	0	1
7	1	1	0	0	1	1	1	1	1	1	0	0	1	1	1	1	1	1	0	0	0	1	0	1	0	1	0	1	1	1	1	0	0	1	1	0	1	0	1	1	1	0	1	1	1	1	0	0	0
8	0	1	0	0	1	0	1	1	1	0	1	0	0	1	1	0	1	1	0	1	0	1	1	0	1	1	0	0	1	0	1	1	0	0	1	0	1	1	0	1	0	0	0	1	0	1	0	1	0
9	0	1	0	1	0	1	0	1	0	1	0	0	1	0	0	0	1	1	1	0	0	1	0	0	1	0	1	0	0	0	0	1	1	0	0	0	0	0	0	0	0	0	0	1	0	1	0	1	0
10	0	0	0	1	1	0	1	0	1	1	1	0	1	1	1	1	0	1	0	0	1	1	0	0	0	1	1	1	0	1	1	1	1	1	1	1	1	1	1	1	1	1	0	1	1	1	0	0	0
11	0	1	0	0	1	1	0	1	0	0	0	0	0	0	1	1	1	1	1	0	1	1	0	1	0	1	1	1	0	1	1	1	0	0	1	0	1	0	0	0	0	0	1	0	0	1	1	0	0
12	0	1	1	0	0	0	0	1	1	1	1	1	0	1	1	1	1	1	1	0	0	1	1	1	1	1	1	1	1	1	0	1	1	0	1	1	0	1	1	0	0	0	0	0	0	0	0	0	0
13	0	1	0	1	1	0	0	0	1	1	1	0	0	1	0	0	0	1	0	1	1	1	0	0	1	0	0	1	1	0	1	0	0	0	1	0	0	0	1	0	0	1	0	1	0	1	0	0	1
[truncated: 174 more columns]

## Sheet: Exp.2CT-Reviewer
Reviewer 1 Response
Trial type	0	0	0	0	0	0	0	0	0	0	0	0	0	0	0	0	0	0	0	0	0	0	0	0	0	0	0	1	0	0	0	0	0	0	0	0	0	0	1	0	1	0	0	0	0	0	0	0	0
R1-1	1	0	1	1	0	0	0	1	0	0	0	0	0	0	1	0	1	0	0	1	0	1	0	1	1	1	1	1	0	0	0	0	0	0	0	0	0	0	1	0	1	0	0	0	0	1	0	0	0
R1-2	1	1	1	1	0	0	0	1	1	1	1	1	1	0	1	0	1	0	1	1	1	1	1	1	1	1	1	1	1	0	1	0	1	1	1	1	1	1	1	1	1	1	0	1	1	1	1	1	1
R1-3	1	1	1	1	1	1	0	1	0	1	1	1	1	1	1	1	1	0	1	1	1	1	1	1	1	1	1	1	1	1	1	1	1	1	1	1	1	0	1	0	1	1	0	0	0	1	1	1	1
R1-4	1	1	0	1	0	1	1	1	0	0	1	1	1	0	1	0	1	0	1	1	1	1	0	1	1	1	0	1	1	0	1	0	0	1	0	0	1	0	1	0	1	1	0	1	1	1	1	1	1
R1-5	1	1	1	1	1	1	1	1	1	1	1	1	1	1	1	1	1	1	1	1	1	1	1	1	1	1	1	1	1	1	1	1	1	1	1	1	1	1	1	1	1	1	0	0	0	1	1	1	1
R1-6	1	0	1	1	0	0	0	0	0	0	1	1	1	0	1	0	1	0	1	1	0	1	1	0	1	1	0	1	1	1	0	0	0	0	0	0	0	0	1	0	1	1	0	1	0	0	0	0	1
R1-7	1	1	0	1	0	0	0	0	0	1	1	1	0	0	0	0	1	0	0	0	0	1	0	0	1	1	1	1	1	0	0	0	0	0	0	0	0	0	1	0	1	1	0	0	0	1	0	0	0
R1-8	1	1	1	1	1	0	0	1	0	1	1	1	1	0	1	0	1	0	0	1	0	1	0	0	0	1	1	1	1	0	1	1	0	1	0	1	1	0	1	0	1	1	0	0	0	1	0	0	0
R1-9	1	1	0	1	1	1	0	1	0	0	0	1	1	0	0	0	0	0	0	0	0	0	0	0	1	1	0	1	1	0	1	1	0	1	0	0	0	1	1	0	1	1	0	0	0	0	1	0	1
R1-10	1	1	1	0	1	0	0	1	0	1	1	1	1	0	1	0	1	0	0	1	0	1	0	1	1	0	0	1	0	0	0	0	0	1	0	0	1	0	1	0	1	0	0	0	0	1	0	0	0
* Trial type: 1 = Target; 0 = Blank; Reviewer response: 1 = Target present; 0 = Target absent
Reviewer 2 Response
Trial type	0	0	0	0	0	0	0	0	0	0	0	0	0	0	0	0	0	0	0	0	0	0	0	0	0	0	0	0	0	0	0	0	0	0	0	0	0	0	0	0	0	0	0	0	0	0	0	0	0
R2-1	1	1	1	0	1	1	1	1	1	1	0	1	1	1	1	1	1	1	1	1	1	1	1	0	1	1	1	0	1	1	1	1	1	1	0	0	1	0	1	1	1	1	1	1	1	1	1	1	1
Trial type	0	0	0	0	0	0	0	0	0	0	0	0	0	0	0	0	0	0	0	0	0	1	0	0	0	0	0	0	0	0	0	0	0	0	0	0	2	0	0	0	0	2	0	0	0	0	0	0	0
R2-2	1	1	1	1	1	1	1	1	1	1	1	0	0	0	0	0	1	1	1	1	1	1	1	1	1	1	1	1	0	0	1	1	0	0	1	1	0	1	1	1	0	0	0	0	1	1	0	1	1
Trial type	0	0	0	0	0	0	0	0	0	0	0	0	0	0	0	0	0	0	0	0	0	0	0	0	0	0	0	0	0	0	0	0	0	0	0	0	0	0	0	2	0	0	0	0	0	0	0	0	0
R2-3	0	1	0	1	1	0	1	1	0	0	0	0	0	0	0	0	0	0	0	0	0	0	0	1	1	1	1	1	1	1	1	1	1	1	1	0	1	1	1	0	1	1	1	0	1	0	1	0	0
Trial type	0	0	0	0	0	0	0	0	0	0	0	0	0	0	0	0	0	0	0	0	0	0	0	2	0	0	0	0	0	0	0	0	0	0	1	0	0	0	0	0	0	0	0	0	0	0	0	2	0
R2-4	1	1	1	1	1	0	0	0	1	1	1	0	0	1	0	1	0	1	0	0	0	0	0	0	1	0	1	0	0	0	0	0	0	0	1	1	1	0	1	1	1	1	0	0	0	1	1	1	1
Trial type	0	0	0	0	0	0	2	0	0	0	0	0	0	0	0	0	2	0	0	0	0	0	0	0	2	0	0	0	0	0	0	0	0	0
R2-5	0	1	1	0	0	0	0	1	0	1	0	1	1	1	1	0	0	0	0	0	1	1	0	1	0	0	1	1	0	1	1	0	1	0
Trial type	0	0	0	0	0	0	0	0	0	0	0	0	0	0	0	0	0	0	0	0	0	0	0	0	0	0	0	0	0	0	0	0	0	0	0	0	0	0	0	0	0	0	0	0	0	0	2	0	0
R2-6	1	1	1	1	1	1	1	0	0	0	1	1	1	1	1	0	0	1	0	1	1	1	0	1	1	0	0	0	0	0	1	0	0	1	0	1	0	1	0	1	0	0	0	0	1	0	0	1	1
Trial type	0	0	0	0	0	0	0	0	0	0	0	0	0	0	0	0	0	0	0	0	0	0	0	0	0	0	0	0	0	0	0	0	0	0	0	0	0	0	0	0	0	0	0	0	0	0	0	0	2
R2-7	1	1	1	0	1	0	1	0	0	0	0	0	1	0	0	1	0	1	0	0	1	0	0	0	0	0	0	0	0	0	0	0	0	0	0	0	0	0	1	0	0	0	0	0	0	0	0	0	0
Trial type	0	0	0	0	0	0	0	0	0	0	0	0	0	0	0	0	0	0	0	0	0	0	0	0	0	0	0	0	0	0	0	0	0	0	0	0	0	0	2	0	0	0	0	0	0	0	0	0	0
R2-8	1	1	0	0	0	0	0	0	0	0	1	0	0	0	0	0	0	0	0	0	0	0	0	0	0	1	0	0	1	0	0	0	0	0	0	0	0	0	0	0	1	0	0	0	1	0	1	0	0
Trial type	0	0	0	0	0	0	0	0	0	0	0	0	0	0	0	0	0	0	0	0	0	0	0	0	0	0	0	0	0	0	0	0	0	0	0	0	0	0	0	0	0	0	0	0	2	0	0	0	0
R2-9	1	1	1	1	1	0	1	0	1	0	1	1	0	1	1	1	1	1	1	1	1	1	0	0	0	0	1	0	0	0	0	1	0	0	0	1	0	1	0	1	0	1	0	1	0	1	1	1	0
Trial type	0	0	0	0	0	0	0	0	0	0	0	0	0	0	0	0	0	0	0	0	0	0	0	0	0	0	0	0	0	0	0	0	0	0	0	0	0	0	0	0	0	0	2	0	1	0	0	0	0
R2-10	1	1	0	0	0	0	0	0	0	0	0	0	0	0	0	0	0	0	0	0	0	1	0	0	0	0	0	0	0	0	0	0	0	0	0	0	0	0	1	0	0	0	0	0	1	1	0	0	1
* Trial type: 1 = Target; 0 = Blank; Reviewer response: 1 = Target present; 0 = Target absent
[truncated: 385 more columns]

## Sheet: Exp.2DS-Observer
Experiment 1
Observer #	Trial Type: 1 = Target; 2 = Distractor; 3 = Catch Trial; 0 = Blank
1	0	0	0	0	0	0	0	0	2	0	0	0	0	0	0	0	0	2	0	2	0	0	0	0	0	0	0	0	0	0	1	0	0	0	0	0	0	0	0	2	0	0	0	2	0	0	0	0	0
2	0	0	0	0	0	0	0	0	2	0	0	0	0	0	0	0	0	2	0	2	0	0	0	0	0	0	0	0	0	0	1	0	0	0	0	0	0	0	0	2	0	0	0	2	0	0	0	0	0
3	1	0	0	0	0	0	0	0	0	0	0	0	0	0	1	0	0	0	0	0	0	0	0	0	0	0	0	0	0	0	1	0	0	0	0	0	0	0	0	0	0	0	0	0	0	0	0	0	0
4	1	0	0	0	0	0	0	0	0	0	0	0	0	0	1	0	0	0	0	0	0	0	0	0	0	0	0	0	0	0	1	0	0	0	0	0	0	0	0	0	0	0	0	0	0	0	0	0	0
5	0	0	0	0	0	0	0	0	0	0	0	0	0	0	0	0	0	0	0	0	0	2	0	0	0	0	2	0	0	0	0	0	0	0	0	0	0	0	0	0	0	0	0	0	0	0	0	0	1
6	0	0	0	0	0	0	0	0	0	0	0	0	0	0	0	0	0	0	0	0	0	2	0	0	0	0	2	0	0	0	0	0	0	0	0	0	0	0	0	0	0	0	0	0	0	0	0	0	1
7	0	0	0	0	0	0	0	0	1	0	0	0	0	1	0	0	2	0	0	0	0	0	0	0	0	0	0	0	0	0	0	0	0	0	0	0	0	0	0	0	0	0	0	0	2	0	0	0	0
8	0	0	0	0	0	0	0	0	1	0	0	0	0	1	0	0	2	0	0	0	0	0	0	0	0	0	0	0	0	0	0	0	0	0	0	0	0	0	0	0	0	0	0	0	2	0	0	0	0
9	0	0	0	0	0	0	1	0	0	0	0	0	0	0	0	0	0	0	0	0	0	0	2	0	0	0	0	0	0	0	0	0	0	1	0	0	0	0	0	0	0	0	0	0	0	2	0	0	0
10	0	0	0	0	0	0	1	0	0	0	0	0	0	0	0	0	0	0	0	0	0	0	2	0	0	0	0	0	0	0	0	0	0	1	0	0	0	0	0	0	0	0	0	0	0	2	0	0	0
11	0	0	0	0	0	0	0	0	0	0	0	0	0	0	0	0	0	0	0	0	0	0	1	0	0	0	0	0	0	0	0	0	0	0	2	0	0	2	0	0	0	0	0	0	0	0	0	0	0
12	0	0	0	0	0	0	0	0	0	0	0	0	0	0	0	0	0	0	0	0	0	0	1	0	0	0	0	0	0	0	0	0	0	0	2	0	0	2	0	0	0	0	0	0	0	0	0	0	0
13	0	0	0	0	0	0	0	0	1	0	0	0	0	0	0	0	0	0	0	0	0	2	0	0	0	0	0	0	0	0	0	0	0	0	0	0	0	0	1	0	0	0	0	0	0	0	0	0	0
14	0	0	0	0	0	0	0	0	1	0	0	0	0	0	0	0	0	0	0	0	0	2	0	0	0	0	0	0	0	0	0	0	0	0	0	0	0	0	1	0	0	0	0	0	0	0	0	0	0
Observer #	Observer Response: 0 = Target absent; 1 = Target present
1	0	1	0	1	1	0	1	0	0	0	0	0	0	0	0	1	0	0	0	1	0	1	0	0	0	1	0	0	0	0	1	1	0	0	0	0	0	0	0	0	0	0	0	1	0	1	0	1	1
2	0	0	0	0	0	0	0	0	0	0	0	0	0	0	0	0	0	0	0	0	0	1	0	0	0	0	0	0	0	0	1	0	0	0	0	0	0	0	0	0	0	0	0	0	0	0	0	0	0
3	1	1	0	0	0	0	0	0	0	0	0	0	0	0	1	0	1	1	0	0	0	1	0	0	0	0	0	0	0	0	1	1	0	0	0	0	0	1	0	0	0	0	0	0	0	0	0	0	0
4	1	0	0	0	0	0	0	0	0	0	0	0	0	1	1	0	0	0	0	0	0	0	0	0	0	0	0	0	0	0	0	0	0	0	0	0	0	0	0	0	0	0	0	0	0	0	0	0	0
5	0	1	0	1	1	0	0	0	1	1	0	0	0	0	0	1	0	1	0	0	0	0	0	0	0	1	0	0	0	0	0	1	0	0	0	0	0	0	0	0	0	0	0	0	0	0	0	1	0
6	0	0	0	0	0	0	0	0	0	0	0	0	0	0	0	0	0	0	0	0	0	0	0	0	0	0	0	0	0	0	0	0	0	0	0	0	0	0	0	0	0	0	0	0	0	0	0	0	0
7	0	0	0	0	1	0	0	0	0	0	0	0	0	1	0	1	0	0	0	0	0	1	0	0	0	0	0	0	0	0	0	0	0	0	0	0	0	0	0	0	0	0	0	0	0	0	0	0	0
8	0	0	0	0	0	0	0	0	0	0	0	0	0	1	0	0	0	0	0	0	0	0	1	0	0	0	0	0	0	0	0	0	0	0	0	0	0	0	0	0	0	0	0	0	0	0	0	0	0
9	0	0	0	0	0	0	1	0	0	0	0	0	0	0	0	0	0	0	0	0	0	0	0	0	0	0	0	0	0	0	0	1	0	0	0	0	0	0	0	0	0	0	0	0	0	0	0	0	0
10	0	0	1	0	0	0	0	0	0	0	1	0	0	0	0	0	0	0	0	0	0	0	0	0	0	0	0	0	0	0	0	0	0	0	0	0	0	0	0	0	0	0	0	0	0	1	0	0	0
11	0	1	0	0	0	0	0	0	0	0	0	0	0	0	0	0	0	1	0	0	0	1	1	0	0	0	0	0	0	0	0	1	0	0	0	0	0	0	0	0	0	0	0	0	0	0	0	0	1
12	0	0	0	0	0	0	0	0	0	0	0	0	0	0	0	0	0	0	1	0	0	1	0	0	0	1	0	0	0	0	0	0	0	0	0	0	1	0	0	0	0	0	0	0	0	0	0	1	0
13	0	0	0	0	0	0	0	0	0	0	0	0	0	0	0	0	0	1	0	1	0	0	0	0	0	1	0	0	0	1	0	1	0	0	0	0	0	0	1	0	0	0	1	0	0	0	0	0	0
14	0	0	0	0	0	0	0	0	0	0	0	0	0	0	0	0	0	0	0	0	0	1	0	0	0	0	0	0	0	1	0	0	0	0	0	0	0	0	1	0	0	0	0	0	0	1	0	0	0
[truncated: 174 more columns]

## Sheet: Exp.2DS-Reviewer
Reviewer Response
Trial type	0	0	0	0	0	2	0	0	2	0	0	0	0	0	0	1	0	0	0	0	0	0	0	0	0	0	0	0	0	0	0	0	0	0	0	0	0	0	0	0	0	0	0	0	0	0	0	0	0
R1	1	0	0	0	0	1	1	0	1	1	0	1	0	1	1	0	0	0	1	0	0	0	0	1	1	1	1	0	0	0	0	0	0	1	0	1	0	0	0	0	0	0	0	0	0	0	0	0	1
R2	0	0	1	1	1	1	1	1	1	1	1	0	0	1	0	1	0	0	1	1	0	0	1	1	1	1	0	0	1	1	0	0	1	1	1	1	0	0	1	0	0	1	1	1	0	0	1	0	1
R3	1	1	1	1	1	1	1	1	1	1	0	1	1	1	0	1	1	1	1	1	1	1	1	1	1	1	1	1	1	1	1	0	1	1	1	1	1	0	1	1	1	1	1	1	1	1	1	0	1
R4	1	0	0	0	0	1	1	0	0	0	0	0	0	0	0	1	0	0	0	0	0	0	0	0	0	0	0	0	0	0	0	0	0	0	0	0	0	0	0	0	0	0	0	0	0	0	1	1	1
R5	1	1	1	1	1	1	1	1	0	0	1	1	0	1	0	1	0	1	0	1	0	0	1	1	1	1	0	0	1	0	0	0	1	1	0	1	1	0	1	0	0	0	1	0	0	0	1	1	1
R6	1	1	1	1	1	1	1	1	1	1	1	0	1	1	0	1	0	1	1	1	0	0	1	1	1	0	1	1	1	1	1	0	1	1	0	0	1	0	0	0	1	0	1	1	0	1	1	0	1
R7	1	0	1	0	1	1	0	1	1	0	0	1	0	0	0	1	0	1	1	0	0	0	1	1	1	0	1	1	1	0	1	0	1	1	0	1	1	0	0	1	0	0	0	0	0	0	0	0	0
R8	1	0	0	0	1	1	1	0	0	0	0	0	0	1	0	0	0	0	0	0	0	0	0	0	0	0	0	0	0	0	0	0	0	0	0	0	0	0	1	0	0	0	0	0	0	0	1	0	0
R9	1	1	1	1	1	1	1	1	1	1	1	1	1	1	1	1	1	1	1	1	1	0	1	1	1	1	1	1	1	1	1	0	1	1	1	1	1	0	1	1	1	1	1	1	1	1	1	0	1
R10	1	0	1	1	1	1	1	1	1	0	1	0	0	1	0	1	0	1	0	0	1	1	1	1	1	1	1	1	1	1	1	0	1	1	1	1	1	0	0	1	0	1	1	1	0	1	1	1	1
R11	1	0	1	1	0	0	0	0	0	1	0	0	0	1	0	1	0	1	1	0	1	0	1	1	1	0	1	0	1	1	0	0	1	1	0	1	1	0	0	0	0	0	1	0	0	1	1	0	0
R12	1	0	1	0	1	1	0	0	1	0	0	0	1	0	0	1	0	1	1	0	0	0	1	1	1	1	0	0	1	1	1	0	1	1	0	1	1	0	0	0	0	0	0	0	0	0	0	0	0
R13	1	1	1	1	0	1	1	1	1	0	0	1	0	0	0	1	0	1	1	1	0	0	1	1	1	0	1	1	0	0	1	0	1	1	1	1	0	0	1	1	1	0	1	1	0	1	1	0	1
R14	1	1	1	1	1	1	1	1	1	1	1	0	1	1	0	0	0	0	0	0	0	0	0	0	0	0	0	0	0	0	0	0	0	0	0	1	0	0	0	0	0	0	1	0	0	0	1	0	1
R15	1	0	1	1	1	0	1	1	1	1	1	1	1	0	0	1	0	0	1	0	0	0	1	1	1	0	1	1	1	1	0	0	1	1	1	1	1	0	0	1	0	1	0	1	0	0	1	1	1
R16	1	0	1	0	0	0	0	0	1	1	0	0	0	0	0	0	0	0	0	0	0	0	0	0	1	0	0	0	1	0	0	0	0	0	0	0	0	0	0	0	0	0	1	0	0	0	0	0	0
R17	1	1	1	1	1	1	1	1	1	1	0	1	1	1	0	1	0	1	1	1	0	1	1	1	1	1	1	1	1	1	1	0	1	1	1	1	1	0	1	0	1	0	1	1	0	1	1	0	0
R18	1	1	1	1	1	1	1	1	1	1	1	1	1	1	1	1	1	1	1	1	1	1	1	1	1	1	1	1	1	1	1	1	1	1	1	1	1	1	1	1	1	1	1	1	0	0	1	0	1
R19	1	0	1	1	1	1	1	1	1	1	1	1	0	1	1	1	0	1	0	1	1	0	1	1	1	0	1	1	1	1	0	0	1	1	1	0	0	0	0	0	0	0	1	0	0	0	1	0	1
R20	1	0	1	1	0	0	0	1	0	0	0	0	0	0	0	1	0	1	1	0	1	0	1	1	1	0	0	0	0	0	0	0	1	0	0	1	0	0	0	0	0	1	0	0	0	0	0	0	0
* Trial type: 1 = Target; 0 = Blank; Reviewer response: 1 = Target present; 0 = Target absent
[truncated: 152 more columns]
